# Supplementary material for: Membrane Interactome of a Recombinant Fragment of Human Surfactant Protein D Reveals GRP78 as a Novel Binding Partner in PC3, a Metastatic Prostate Cancer Cell Line
Source: Front Immunol. 2021 Jan 19;11:600660. doi: 10.3389/fimmu.2020.600660 (PMC7850985; doi:10.3389/fimmu.2020.600660)
Supplement: Supplementary File S2 — List of 347 proteins from LC-MS/MS analysis with their accession, gene symbol, description, protein name, molecule weight, sequence coverage (%), PSMs, unique peptides, and Score Sequest HT: Sequest HT. [file Table_2.xlsx]

## Sheet: Sheet1
Accession	Gene Symbol	Description	Exp. q-value: Combined	Sum PEP Score	Coverage [%]	# Peptides	# PSMs	# Unique Peptides	# Protein Groups	# AAs	MW [kDa]	calc. pI	Score Sequest HT: Sequest HT	# Peptides (by Search Engine): Sequest HT
16507237	HSPA5	78 kDa glucose-regulated protein precursor [Homo sapiens]	0	107.234	39	19	72	17	1	654	72.3	5.16	223.56	19
1034588383	ACTN1	PREDICTED: alpha-actinin-1 isoform X4 [Homo sapiens]	0	105.863	31	26	70	17	1	1069	121.9	5.58	195.71	26
1034609602	ACTN4	PREDICTED: alpha-actinin-4 isoform X3 [Homo sapiens]	0	81.098	29	22	61	13	1	933	107.2	5.41	158.33	22
20149594	HSP90AB1	heat shock protein HSP 90-beta isoform a [Homo sapiens]	0	66.198	29	16	55	8	1	724	83.2	5.03	155.68	16
767970091	HSPA8	PREDICTED: heat shock cognate 71 kDa protein isoform X1 [Homo sapiens]	0	69.522	33	16	54	14	1	646	70.9	5.52	151.76	16
153792590	HSP90AA1	heat shock protein HSP 90-alpha isoform 1 [Homo sapiens]	0	69.788	21	15	54	8	1	854	98.1	5.16	159.22	15
50845388	ANXA2	annexin A2 isoform 1 [Homo sapiens]	0	69.15	41	14	50	14	1	357	40.4	8.37	154.23	14
4503571	ENO1	alpha-enolase isoform 1 [Homo sapiens]	0	79.284	47	14	46	14	1	434	47.1	7.39	132.25	14
20070125	P4HB	protein disulfide-isomerase precursor [Homo sapiens]	0	58.979	32	12	42	12	1	508	57.1	4.87	111.9	12
167466173	HSPA1B	heat shock 70 kDa protein 1B [Homo sapiens]	0	44.864	20	11	39	10	1	641	70	5.66	93.71	11
1034575326	AHNAK	PREDICTED: neuroblast differentiation-associated protein AHNAK isoform X2 [Homo sapiens]	0	74.127	10	19	37	19	1	5823	621.4	6.15	100.08	19
4507677	HSP90B1	endoplasmin precursor [Homo sapiens]	0	51.419	21	14	36	13	1	803	92.4	4.84	86.29	14
31542947	HSPD1	60 kDa heat shock protein, mitochondrial [Homo sapiens]	0	60.282	30	13	35	13	1	573	61	5.87	123.23	13
71773329	ANXA6	annexin A6 isoform 1 [Homo sapiens]	0	43.612	18	11	32	11	1	673	75.8	5.6	85.68	11
767909532	PIGR	PREDICTED: polymeric immunoglobulin receptor isoform X1 [Homo sapiens]	0	51.173	20	11	31	11	1	764	83.2	5.74	92.64	11
1034665059	ANXA1	PREDICTED: annexin A1 isoform X1 [Homo sapiens]	0	43.414	43	11	31	11	1	357	40.1	7.78	91.87	11
119395750	KRT1	keratin, type II cytoskeletal 1 [Homo sapiens]	0	47.928	23	13	31	9	1	644	66	8.12	78.3	13
530412176	KRT10	PREDICTED: keratin, type I cytoskeletal 10 isoform X1 [Homo sapiens]	0	50.993	25	12	31	9	1	624	63.3	5.26	80.71	12
7669550	VCL	vinculin isoform meta-VCL [Homo sapiens]	0	46.607	15	15	29	15	1	1134	123.7	5.66	67.34	15
55956899	KRT9	keratin, type I cytoskeletal 9 [Homo sapiens]	0	53.735	34	12	29	12	1	623	62	5.24	82.66	12
32189394	ATP5B	ATP synthase subunit beta, mitochondrial precursor [Homo sapiens]	0	50.309	24	9	29	9	1	529	56.5	5.4	91.32	9
4505763	PGK1	phosphoglycerate kinase 1 [Homo sapiens]	0	40.046	26	7	29	7	1	417	44.6	8.1	81.32	7
256222411	FLNB	filamin-B isoform 1 [Homo sapiens]	0	39.117	8	15	28	15	1	2633	281.5	5.71	46.43	15
62414289	VIM	vimentin [Homo sapiens]	0	26.776	25	10	28	10	1	466	53.6	5.12	67.06	10
226529917	TPI1	triosephosphate isomerase isoform 2 [Homo sapiens]	0	46.68	40	8	28	8	1	286	30.8	5.92	90.56	8
115298657	S100A7	protein S100-A7 [Homo sapiens]	0	33.18	53	5	28	3	1	101	11.5	6.77	77.47	5
301172750	MUC5B	mucin-5B precursor [Homo sapiens]	0	37.084	3	10	27	10	1	5762	596	6.64	71.14	10
24234688	HSPA9	stress-70 protein, mitochondrial precursor [Homo sapiens]	0	49.313	24	11	26	11	1	679	73.6	6.16	78.8	11
4757900	CALR	calreticulin precursor [Homo sapiens]	0	30.877	41	10	25	10	1	417	48.1	4.44	55.88	10
4505821	PIP	prolactin-inducible protein precursor [Homo sapiens]	0	32.259	57	6	25	6	1	146	16.6	8.05	75.67	6
7549809	PLS3	plastin-3 isoform 1 [Homo sapiens]	0	29.271	22	11	25	6	1	630	70.8	5.6	62.3	11
316659409	ACTG1	actin, cytoplasmic 2 [Homo sapiens]	0	26.541	20	6	24	2	1	375	41.8	5.48	47.07	6
530393508	ANXA11	PREDICTED: annexin A11 isoform X1 [Homo sapiens]	0	25.402	14	7	23	7	1	605	65.6	8.27	54.94	7
530391069	HNRNPK	PREDICTED: heterogeneous nuclear ribonucleoprotein K isoform X3 [Homo sapiens]	0	36.227	24	7	22	7	1	440	48.5	5.54	59.03	7
469608410	TAGLN2	transgelin-2 isoform a [Homo sapiens]	0	22.161	53	8	21	8	1	220	24.4	8.25	53.74	8
63162572	CCT3	T-complex protein 1 subunit gamma isoform a [Homo sapiens]	0	30.976	18	8	21	8	1	545	60.5	6.49	58.61	8
131412225	KRT13	keratin, type I cytoskeletal 13 isoform a [Homo sapiens]	0	19.989	17	9	21	5	1	458	49.5	4.96	30.86	9
578814781	PDIA4	PREDICTED: protein disulfide-isomerase A4 isoform X1 [Homo sapiens]	0	27.092	16	7	20	7	1	646	73	5.07	44.2	7
21361657	PDIA3	protein disulfide-isomerase A3 precursor [Homo sapiens]	0	28.335	16	6	20	6	1	505	56.7	6.35	60.13	6
32455264	PRDX1	peroxiredoxin-1 [Homo sapiens]	0	25.794	47	6	20	5	1	199	22.1	8.13	57.36	6
110224476	PSAP	prosaposin isoform b preproprotein [Homo sapiens]	0	22.145	17	7	19	7	1	527	58.4	5.14	50.26	7
4504349	HBB	hemoglobin subunit beta [Homo sapiens]	0	26.128	51	6	19	6	1	147	16	7.28	42.34	6
5031635	CFL1	cofilin-1 [Homo sapiens]	0	23.26	45	6	19	5	1	166	18.5	8.09	50.26	6
11056044	PPA1	inorganic pyrophosphatase [Homo sapiens]	0	21.159	32	6	19	5	1	289	32.6	5.86	54.05	6
332164775	PKM	pyruvate kinase PKM isoform c [Homo sapiens]	0	31.969	19	9	18	9	1	605	65.9	7.87	50.15	9
314122177	CALU	calumenin isoform c precursor [Homo sapiens]	0	23.162	22	6	18	6	1	323	38	4.63	46.55	6
4826898	PFN1	profilin-1 [Homo sapiens]	0	23.705	56	6	18	6	1	140	15	8.27	55.31	6
1034604119	ATP5A1	PREDICTED: ATP synthase subunit alpha, mitochondrial isoform X1 [Homo sapiens]	0	24.537	13	6	18	6	1	586	64.1	9.28	56.76	6
87196339	COL6A1	collagen alpha-1(VI) chain precursor [Homo sapiens]	0	29.71	7	5	18	5	1	1028	108.5	5.43	50.52	5
1034661454	YWHAZ	PREDICTED: 14-3-3 protein zeta/delta isoform X1 [Homo sapiens]	0	34.854	33	6	18	5	1	245	27.7	4.79	52.78	6
167614506	LCP1	plastin-2 [Homo sapiens]	0	21.728	17	9	18	4	1	627	70.2	5.43	36.72	9
966751411	APOA1	apolipoprotein A-I isoform 1 preproprotein [Homo sapiens]	0	19.593	28	7	17	7	1	267	30.8	5.76	43.61	7
4758638	PRDX6	peroxiredoxin-6 [Homo sapiens]	0	13.617	34	7	17	7	1	224	25	6.38	36.32	7
21735621	MDH2	malate dehydrogenase, mitochondrial isoform 1 precursor [Homo sapiens]	0	32.911	26	6	17	6	1	338	35.5	8.68	58.79	6
24234699	KRT19	keratin, type I cytoskeletal 19 [Homo sapiens]	0	18.822	18	8	17	5	1	400	44.1	5.14	34.54	8
4505621	PEBP1	phosphatidylethanolamine-binding protein 1 [Homo sapiens]	0	25.707	39	5	17	5	1	187	21	7.53	45.95	5
578815184	CLU	PREDICTED: clusterin isoform X1 [Homo sapiens]	0	21.645	14	5	17	5	1	501	57.8	6.68	46.89	5
574280236	PRKCSH	glucosidase 2 subunit beta isoform 3 precursor [Homo sapiens]	0	21.24	13	7	16	7	1	535	60.2	4.41	42.38	7
189458817	TFRC	transferrin receptor protein 1 isoform 1 [Homo sapiens]	0	17.433	11	7	16	7	1	760	84.8	6.61	36.31	7
189163542	SERPINA1	alpha-1-antitrypsin precursor [Homo sapiens]	0	28.885	23	6	16	6	1	418	46.7	5.59	42.65	6
4505753	PGAM1	phosphoglycerate mutase 1 isoform 1 [Homo sapiens]	0	24.013	36	6	16	6	1	254	28.8	7.18	36.81	6
48762932	CCT8	T-complex protein 1 subunit theta isoform 1 [Homo sapiens]	0	21.131	14	6	16	6	1	548	59.6	5.6	40.46	6
223278387	CALML5	calmodulin-like protein 5 [Homo sapiens]	0	23.501	45	5	16	5	1	146	15.9	4.44	51.81	5
38045913	NME1	nucleoside diphosphate kinase A isoform a [Homo sapiens]	0	13.094	28	5	16	5	1	177	19.6	5.58	39.83	5
576583524	GAPDH	glyceraldehyde-3-phosphate dehydrogenase isoform 1 [Homo sapiens]	0	19.727	17	4	16	4	1	335	36	8.46	47.52	4
4506773	S100A9	protein S100-A9 [Homo sapiens]	0	24.66	38	3	16	3	1	114	13.2	6.13	51.69	3
4502107	ANXA5	annexin A5 [Homo sapiens]	0	13.042	24	6	15	6	1	320	35.9	5.05	32.52	6
46367787	PABPC1	polyadenylate-binding protein 1 [Homo sapiens]	0	20.185	12	6	15	6	1	636	70.6	9.5	42.45	6
14043070	HNRNPA1	heterogeneous nuclear ribonucleoprotein A1 isoform b [Homo sapiens]	0	23.458	18	6	15	6	1	372	38.7	9.13	50.78	6
6912238	PRDX5	peroxiredoxin-5, mitochondrial isoform a precursor [Homo sapiens]	0	18.463	32	5	15	5	1	214	22	8.57	36.76	5
111494251	RHOC	rho-related GTP-binding protein RhoC precursor [Homo sapiens]	0	19.498	26	4	15	4	1	193	22	6.58	42.43	4
42544159	HSPH1	heat shock protein 105 kDa isoform 1 [Homo sapiens]	0	21.035	12	8	14	7	1	858	96.8	5.39	35.05	8
544063423	STIP1	stress-induced-phosphoprotein 1 isoform a [Homo sapiens]	0	17.549	10	6	14	6	1	590	68	7.74	27.46	6
567757609	CLIC1	chloride intracellular channel protein 1 [Homo sapiens]	0	16.895	44	6	14	6	1	241	26.9	5.17	29.97	6
4503483	EEF2	elongation factor 2 [Homo sapiens]	0	17.05	9	6	14	6	1	858	95.3	6.83	30.8	6
544186032	PDIA6	protein disulfide-isomerase A6 isoform a [Homo sapiens]	0	21.675	15	5	14	5	1	492	53.9	5.33	39.97	5
1034675091	UBA1	PREDICTED: ubiquitin-like modifier-activating enzyme 1 isoform X1 [Homo sapiens]	0	16.286	6	5	14	5	1	1109	123.1	5.85	34.12	5
342187211	ALDOA	fructose-bisphosphate aldolase A isoform 2 [Homo sapiens]	0	19.644	22	6	14	4	1	418	45.2	8.25	36.67	6
23510451	APEH	acylamino-acid-releasing enzyme [Homo sapiens]	0	22.824	13	6	13	6	1	732	81.2	5.48	40.88	6
19743813	ITGB1	integrin beta-1 isoform 1A precursor [Homo sapiens]	0	14.465	8	5	13	5	1	798	88.4	5.39	31.39	5
31621305	LRPPRC	leucine-rich PPR motif-containing protein, mitochondrial precursor [Homo sapiens]	0	9.108	3	5	13	5	1	1394	157.8	6.13	26.79	5
40805864	TPD52L2	tumor protein D54 isoform a [Homo sapiens]	0	19.395	23	5	13	5	1	229	24.8	6.42	36.97	5
530384720	HNRNPA2B1	PREDICTED: heterogeneous nuclear ribonucleoproteins A2/B1 isoform X1 [Homo sapiens]	0	22.366	17	5	13	5	1	353	37.4	8.95	36.7	5
1034659499	EEF1D	PREDICTED: elongation factor 1-delta isoform X1 [Homo sapiens]	0	18.728	9	5	13	5	1	688	75.6	6.43	43.89	5
4504517	HSPB1	heat shock protein beta-1 [Homo sapiens]	0	19.572	24	4	13	4	1	205	22.8	6.4	47.79	4
57013276	TUBA1B	tubulin alpha-1B chain [Homo sapiens]	0	18.462	14	4	13	4	1	451	50.1	5.06	27.29	4
768008086	GPI	PREDICTED: glucose-6-phosphate isomerase isoform X1 [Homo sapiens]	0	12.078	11	4	13	4	1	597	67.2	8.97	23.44	4
1034609204	UBA52	PREDICTED: ubiquitin-60S ribosomal protein L40 isoform X1 [Homo sapiens]	0	17.152	17	3	13	3	1	203	22.2	8.94	42.96	3
160420317	FLNA	filamin-A isoform 2 [Homo sapiens]	0	19.296	5	6	12	6	1	2647	280.6	6.06	29.89	6
39995109	GM2A	ganglioside GM2 activator isoform 1 precursor [Homo sapiens]	0	12.737	33	5	12	5	1	193	20.8	5.31	22.64	5
937827788	LDHB	L-lactate dehydrogenase B chain isoform LDHBx [Homo sapiens]	0	12.242	14	5	12	5	1	341	37.4	6.25	25.96	5
38455427	CCT4	T-complex protein 1 subunit delta isoform a [Homo sapiens]	0	11.371	12	5	12	5	1	539	57.9	7.83	25.46	5
767980426	HNRNPC	PREDICTED: heterogeneous nuclear ribonucleoproteins C1/C2 isoform X1 [Homo sapiens]	0	18.6	19	5	12	5	1	306	33.7	5.08	34.77	5
10835063	NPM1	nucleophosmin isoform 1 [Homo sapiens]	0	22.553	26	4	12	4	1	294	32.6	4.78	43.76	4
768014078	NSFL1C	PREDICTED: NSFL1 cofactor p47 isoform X1 [Homo sapiens]	0	19.262	15	4	12	4	1	375	41.2	5.21	32.5	4
4507149	SOD1	superoxide dismutase [Cu-Zn] [Homo sapiens]	0	27.086	46	3	12	3	1	154	15.9	6.13	54.71	3
5803225	YWHAE	14-3-3 protein epsilon [Homo sapiens]	0	11.39	16	4	12	3	1	255	29.2	4.74	23.99	4
4503117	CSTB	cystatin-B [Homo sapiens]	0	14.957	24	2	12	2	1	98	11.1	7.56	26.8	2
119703753	KRT6B	keratin, type II cytoskeletal 6B [Homo sapiens]	0	16.347	9	5	12	2	1	564	60	8	34.28	5
30581141	PSME1	proteasome activator complex subunit 1 isoform 2 [Homo sapiens]	0	14.394	22	5	11	5	1	250	28.6	6.71	22.33	5
1034660621	FAM49B	PREDICTED: protein FAM49B isoform X1 [Homo sapiens]	0	20.489	21	5	11	5	1	324	36.7	6.06	31.34	5
4502337	AZGP1	zinc-alpha-2-glycoprotein precursor [Homo sapiens]	0	13.286	15	4	11	4	1	298	34.2	6.05	29.8	4
4502491	C1QBP	complement component 1 Q subcomponent-binding protein, mitochondrial precursor [Homo sapiens]	0	17.353	28	4	11	4	1	282	31.3	4.84	29.29	4
385298701	HPCAL1	hippocalcin-like protein 1 [Homo sapiens]	0	12.32	24	4	11	4	1	193	22.3	5.35	34.24	4
4557581	FABP5	fatty acid-binding protein, epidermal [Homo sapiens]	0	18.361	41	4	11	4	1	135	15.2	7.01	33.62	4
73486658	GOT2	aspartate aminotransferase, mitochondrial isoform 1 precursor [Homo sapiens]	0	10.955	13	4	11	4	1	430	47.5	9.01	29.1	4
4809279	ANXA7	annexin A7 isoform 2 [Homo sapiens]	0	11.868	10	4	11	4	1	488	52.7	5.68	28.2	4
18375623	DDX39B	spliceosome RNA helicase DDX39B [Homo sapiens]	0	13.179	11	4	11	4	1	428	49	5.67	27.84	4
4507725	TTR	transthyretin precursor [Homo sapiens]	0	15.476	33	3	11	3	1	147	15.9	5.76	30.4	3
222352151	PCBP1	poly(rC)-binding protein 1 [Homo sapiens]	0	11.915	14	4	11	3	1	356	37.5	7.09	27.78	4
13994151	PDLIM1	PDZ and LIM domain protein 1 [Homo sapiens]	0	17.369	11	3	11	3	1	329	36	7.02	35.52	3
767938662	CANX	PREDICTED: calnexin isoform X2 [Homo sapiens]	0	15.42	6	3	11	3	1	646	73.4	4.65	32.52	3
1034609886	KHSRP	PREDICTED: far upstream element-binding protein 2 isoform X3 [Homo sapiens]	0	14.31	6	4	11	3	1	678	70.4	7.52	23.46	4
1034625756	YWHAB	PREDICTED: 14-3-3 protein beta/alpha isoform X1 [Homo sapiens]	0	17.419	18	3	11	2	1	246	28.1	4.83	33.46	3
4503143	CTSD	cathepsin D preproprotein [Homo sapiens]	0	12.275	14	5	10	5	1	412	44.5	6.54	24.62	5
767957419	LCN1	PREDICTED: lipocalin-1 isoform X1 [Homo sapiens]	0	11.302	19	5	10	5	1	290	31.6	8.46	27.3	5
55956788	NCL	nucleolin [Homo sapiens]	0	11.051	6	4	10	4	1	710	76.6	4.7	25.7	4
6005846	TWF2	twinfilin-2 [Homo sapiens]	0	14.731	18	4	10	4	1	349	39.5	6.84	22.72	4
1034562188	CAPZA1	PREDICTED: F-actin-capping protein subunit alpha-1 isoform X1 [Homo sapiens]	0	15.279	20	4	10	4	1	318	36.5	5.85	24.83	4
1034586477	FKBP3	PREDICTED: peptidyl-prolyl cis-trans isomerase FKBP3 isoform X1 [Homo sapiens]	0	9.861	17	4	10	4	1	229	26	9.69	21.55	4
4506597	RPL12	60S ribosomal protein L12 [Homo sapiens]	0	15.385	30	3	10	3	1	165	17.8	9.42	34.24	3
295986608	IGLL5	immunoglobulin lambda-like polypeptide 5 isoform 1 [Homo sapiens]	0	14.79	23	3	10	3	1	214	23	8.84	26.52	3
372466572	KRT8	keratin, type II cytoskeletal 8 isoform 1 [Homo sapiens]	0	14.089	7	3	10	2	1	511	56.6	5.43	29.1	3
530411491	CLTC	PREDICTED: clathrin heavy chain 1 isoform X1 [Homo sapiens]	0	18.066	4	6	9	6	1	1682	192.3	5.69	16.46	6
91199540	DLD	dihydrolipoyl dehydrogenase, mitochondrial isoform 1 precursor [Homo sapiens]	0	11.131	10	4	9	4	1	509	54.1	7.85	18.29	4
29029559	CSE1L	exportin-2 isoform 1 [Homo sapiens]	0	11.623	5	4	9	4	1	971	110.3	5.77	18.49	4
4503481	EEF1G	elongation factor 1-gamma [Homo sapiens]	0	9.865	10	4	9	4	1	437	50.1	6.67	22.33	4
38201714	ELAVL1	ELAV-like protein 1 [Homo sapiens]	0	11.343	16	4	9	4	1	326	36.1	9.17	27.13	4
14141168	PCBP2	poly(rC)-binding protein 2 isoform a [Homo sapiens]	0	10.154	20	5	9	4	1	366	38.6	6.79	16.22	5
5802974	PRDX3	thioredoxin-dependent peroxide reductase, mitochondrial isoform a precursor [Homo sapiens]	0	10.789	18	4	9	4	1	256	27.7	7.78	20.3	4
6912286	CASP14	caspase-14 precursor [Homo sapiens]	0	11.266	19	4	9	4	1	242	27.7	5.58	28.62	4
110349772	COL1A1	collagen alpha-1(I) chain preproprotein [Homo sapiens]	0	5.01	2	3	9	3	1	1464	138.8	5.8	15.28	3
153266822	ALDH1A3	aldehyde dehydrogenase family 1 member A3 isoform 1 [Homo sapiens]	0	13.171	7	3	9	3	1	512	56.1	7.25	24.89	3
148277071	TXNRD1	thioredoxin reductase 1, cytoplasmic isoform 3 [Homo sapiens]	0	16.935	8	3	9	3	1	649	70.9	7.39	30.76	3
4501867	ACO2	aconitate hydratase, mitochondrial precursor [Homo sapiens]	0	10.234	4	3	9	3	1	780	85.4	7.61	22.53	3
295849266	DBI	acyl-CoA-binding protein isoform 4 [Homo sapiens]	0	10.287	30	3	9	3	1	148	16.5	9.38	15.94	3
67782365	KRT7	keratin, type II cytoskeletal 7 [Homo sapiens]	0	14.621	10	4	9	3	1	469	51.4	5.48	25.97	4
5803187	TALDO1	transaldolase [Homo sapiens]	0	10.725	10	3	9	3	1	337	37.5	6.81	17.49	3
7657069	ERO1A	ERO1-like protein alpha precursor [Homo sapiens]	0	10.698	8	3	9	3	1	468	54.4	5.68	19.07	3
284448551	CYB5R3	NADH-cytochrome b5 reductase 3 isoform 3 [Homo sapiens]	0	5.611	6	2	9	2	1	334	38.2	6.9	21.23	2
4506455	RCN1	reticulocalbin-1 precursor [Homo sapiens]	0	10.113	7	2	9	2	1	331	38.9	5	16.8	2
14249348	TXNDC17	thioredoxin domain-containing protein 17 [Homo sapiens]	0	11.225	20	2	9	2	1	123	13.9	5.52	24.37	2
260099723	LDHA	L-lactate dehydrogenase A chain isoform 3 [Homo sapiens]	0	11.792	15	5	8	5	1	361	39.8	8.43	21.5	5
38327039	HSPA4	heat shock 70 kDa protein 4 [Homo sapiens]	0	16.588	10	6	8	5	1	840	94.3	5.19	19.02	6
25777602	PSMD2	26S proteasome non-ATPase regulatory subunit 2 isoform 1 [Homo sapiens]	0	14.969	6	5	8	5	1	908	100.1	5.2	22.59	5
115298678	C3	complement C3 preproprotein [Homo sapiens]	0	7.036	2	4	8	4	1	1663	187	6.4	17.21	4
21361370	PYGB	glycogen phosphorylase, brain form [Homo sapiens]	0	10.195	7	5	8	4	1	843	96.6	6.86	16.71	5
48928056	HSPA13	heat shock 70 kDa protein 13 precursor [Homo sapiens]	0	12.537	10	4	8	4	1	471	51.9	5.76	17.01	4
740087210	MYL12A	myosin regulatory light chain 12A isoform 2 [Homo sapiens]	0	9.605	19	3	8	3	1	177	20.4	4.75	29.3	3
4502173	KLK3	prostate-specific antigen isoform 1 preproprotein [Homo sapiens]	0	7.015	15	3	8	3	1	261	28.7	7.68	13.42	3
4504523	HSPE1	10 kDa heat shock protein, mitochondrial [Homo sapiens]	0	9.439	27	3	8	3	1	102	10.9	8.92	12.87	3
4504981	LGALS1	galectin-1 [Homo sapiens]	0	12.699	27	3	8	3	1	135	14.7	5.5	12.19	3
4885165	CSTA	cystatin-A [Homo sapiens]	0	13.109	38	3	8	3	1	98	11	5.5	19.53	3
5803076	CBX1	chromobox protein homolog 1 [Homo sapiens]	0	9.317	16	3	8	3	1	185	21.4	4.93	19.5	3
17986258	MYL6	myosin light polypeptide 6 isoform 1 [Homo sapiens]	0	8.168	20	3	8	3	1	151	16.9	4.65	22.49	3
767957605	PAEP	PREDICTED: glycodelin isoform X1 [Homo sapiens]	0	17.758	21	3	8	3	1	204	23	6.19	29.6	3
984290516	HDGF	hepatoma-derived growth factor isoform d [Homo sapiens]	0	12.193	10	2	8	2	1	263	29	4.79	23.21	2
984290538	S100A8	protein S100-A8 isoform a [Homo sapiens]	0	7.41	16	2	8	2	1	117	13.5	7.49	18.68	2
4503729	FKBP4	peptidyl-prolyl cis-trans isomerase FKBP4 [Homo sapiens]	0	9.949	6	2	8	2	1	459	51.8	5.43	18.51	2
19923193	ST13	hsc70-interacting protein isoform 1 [Homo sapiens]	0	10.978	7	2	8	2	1	369	41.3	5.27	25.07	2
32189392	PRDX2	peroxiredoxin-2 [Homo sapiens]	0	6.958	15	3	8	2	1	198	21.9	5.97	18.3	3
11128019	CYCS	cytochrome c [Homo sapiens]	0	8.672	18	2	8	2	1	105	11.7	9.57	21.89	2
55956919	HNRNPAB	heterogeneous nuclear ribonucleoprotein A/B isoform a [Homo sapiens]	0	7.991	11	3	8	2	1	332	35.9	6.95	17.01	3
578823762	NACA	PREDICTED: nascent polypeptide-associated complex subunit alpha isoform X1 [Homo sapiens]	0	15.467	1	2	8	2	1	2082	205.6	9.6	24.76	2
807201021	SERPINB13	serpin B13 isoform 1 [Homo sapiens]	0	11.664	13	4	7	4	1	400	45.3	5.82	12.75	4
4504347	HBA1	hemoglobin subunit alpha [Homo sapiens]	0	9.742	30	3	7	3	1	142	15.2	8.68	8.32	3
296317337	VDAC2	voltage-dependent anion-selective channel protein 2 isoform 1 [Homo sapiens]	0	9.659	17	3	7	3	1	309	33.4	7.59	13.54	3
4506189	PSMA7	proteasome subunit alpha type-7 [Homo sapiens]	0	6.64	16	3	7	3	1	248	27.9	8.46	12.53	3
4507115	FSCN1	fascin [Homo sapiens]	0	10.583	7	3	7	3	1	493	54.5	7.24	20.23	3
190358517	RAB11B	ras-related protein Rab-11B [Homo sapiens]	0	7.431	14	3	7	3	1	218	24.5	5.94	19.61	3
5031711	EIF1B	eukaryotic translation initiation factor 1b [Homo sapiens]	0	11.39	48	3	7	3	1	113	12.8	7.37	17.48	3
118402586	GLO1	lactoylglutathione lyase [Homo sapiens]	0	6.701	18	3	7	3	1	184	20.8	5.31	18.19	3
767948685	EIF4H	PREDICTED: eukaryotic translation initiation factor 4H isoform X1 [Homo sapiens]	0	10.535	20	3	7	3	1	250	27.6	9.07	19.62	3
767950126	DEFA1	PREDICTED: neutrophil defensin 1 isoform X1 [Homo sapiens]	0	7.787	19	3	7	3	1	101	11	7.65	13.79	3
1034635240	TF	PREDICTED: serotransferrin isoform X1 [Homo sapiens]	0	7.186	6	3	7	3	1	698	77	7.12	13.87	3
119395754	KRT5	keratin, type II cytoskeletal 5 [Homo sapiens]	0	9.741	7	4	7	2	1	590	62.3	7.74	18.74	4
4506671	RPLP2	60S acidic ribosomal protein P2 [Homo sapiens]	0	10.241	24	2	7	2	1	115	11.7	4.54	20.59	2
4502899	CLTA	clathrin light chain A isoform a [Homo sapiens]	0	10.126	13	2	7	2	1	218	23.6	4.53	18.44	2
5803227	YWHAQ	14-3-3 protein theta [Homo sapiens]	0	10.963	16	3	7	2	1	245	27.7	4.78	16.71	3
56699409	RBMX	RNA-binding motif protein, X chromosome isoform 1 [Homo sapiens]	0	12.757	11	4	6	4	1	391	42.3	10.05	12.77	4
767993857	AP2B1	PREDICTED: AP-2 complex subunit beta isoform X1 [Homo sapiens]	0	7.949	4	4	6	4	1	983	109.3	5.48	8.88	4
19743875	FH	fumarate hydratase, mitochondrial [Homo sapiens]	0	16.986	8	3	6	3	1	510	54.6	8.76	19.07	3
4758950	PPIB	peptidyl-prolyl cis-trans isomerase B precursor [Homo sapiens]	0	6.723	16	3	6	3	1	216	23.7	9.41	17.16	3
241982780	PDCD6IP	programmed cell death 6-interacting protein isoform 2 [Homo sapiens]	0	15.768	5	3	6	3	1	873	96.7	6.52	17.95	3
324021745	GC	vitamin D-binding protein isoform 3 precursor [Homo sapiens]	0	14.741	8	3	6	3	1	493	55	5.63	21.36	3
133925811	TNPO1	transportin-1 isoform 1 [Homo sapiens]	0	8.928	4	3	6	3	1	898	102.3	4.98	16.46	3
10835067	SSB	lupus La protein [Homo sapiens]	0	9.01	11	3	6	3	1	408	46.8	7.12	20.15	3
189458821	TGM3	protein-glutamine gamma-glutamyltransferase E [Homo sapiens]	0	8.201	4	3	6	3	1	693	76.6	5.86	13.28	3
4507793	UBE2N	ubiquitin-conjugating enzyme E2 N [Homo sapiens]	0	6.398	23	3	6	3	1	152	17.1	6.57	17.25	3
154146262	FCGBP	IgGFc-binding protein precursor [Homo sapiens]	0	10.201	2	3	6	3	1	5405	571.6	5.34	18.48	3
4826643	ANXA3	annexin A3 [Homo sapiens]	0	5.851	9	3	6	3	1	323	36.4	5.92	13.68	3
5032057	S100A11	protein S100-A11 [Homo sapiens]	0	8.97	28	3	6	3	1	105	11.7	7.12	9.17	3
255958282	PLIN3	perilipin-3 isoform 1 [Homo sapiens]	0	13.128	12	3	6	3	1	434	47	5.44	18.27	3
124494254	PA2G4	proliferation-associated protein 2G4 [Homo sapiens]	0	6.285	13	3	6	3	1	394	43.8	6.55	13.75	3
7657176	CNPY2	protein canopy homolog 2 isoform 1 precursor [Homo sapiens]	0	8.981	26	3	6	3	1	182	20.6	4.92	18.76	3
7661948	MLEC	malectin isoform1 precursor [Homo sapiens]	0	7.353	11	3	6	3	1	292	32.2	5.41	13.27	3
40254924	LRRC59	leucine-rich repeat-containing protein 59 [Homo sapiens]	0	11.833	13	3	6	3	1	307	34.9	9.57	16.38	3
17149836	FKBP1A	peptidyl-prolyl cis-trans isomerase FKBP1A isoform a [Homo sapiens]	0	11.713	29	3	6	3	1	108	11.9	8.16	13.28	3
530425325	PTBP1	PREDICTED: polypyrimidine tract-binding protein 1 isoform X1 [Homo sapiens]	0	13.926	8	3	6	3	1	559	59.8	9.31	15.5	3
1034670964	SET	PREDICTED: protein SET isoform X1 [Homo sapiens]	0	8.405	11	3	6	3	1	309	35.8	4.45	8.29	3
4507475	TGM1	protein-glutamine gamma-glutamyltransferase K [Homo sapiens]	0	9.157	4	2	6	2	1	817	89.7	6.04	18.41	2
14277700	RPS12	40S ribosomal protein S12 [Homo sapiens]	0	12.101	18	2	6	2	1	132	14.5	7.21	17.53	2
56790945	PPP1CA	serine/threonine-protein phosphatase PP1-alpha catalytic subunit isoform 3 [Homo sapiens]	0	7.291	11	3	6	2	1	341	38.6	6.62	14.03	3
187829070	CD59	CD59 glycoprotein preproprotein [Homo sapiens]	0	5.288	19	2	6	2	1	128	14.2	6.48	2.45	2
665505971	DCD	dermcidin isoform 2 preproprotein [Homo sapiens]	0	5.825	18	2	6	2	1	121	12.4	7.97	17.4	2
4502985	COX6B1	cytochrome c oxidase subunit 6B1 [Homo sapiens]	0	11.027	27	2	6	2	1	86	10.2	7.05	18.9	2
116295258	ITGA2	integrin alpha-2 precursor [Homo sapiens]	0	4.477	2	2	6	2	1	1181	129.2	5.25	14.48	2
4827050	USP14	ubiquitin carboxyl-terminal hydrolase 14 isoform a [Homo sapiens]	0	4.177	4	2	6	2	1	494	56	5.3	8.02	2
289547757	PSCA	prostate stem cell antigen preproprotein [Homo sapiens]	0	5.066	24	2	6	2	1	114	12	4.94	8.13	2
15082258	CBX3	chromobox protein homolog 3 [Homo sapiens]	0	4.645	15	2	6	2	1	183	20.8	5.33	8.8	2
33457348	MYDGF	myeloid-derived growth factor precursor [Homo sapiens]	0	5.441	12	2	6	2	1	173	18.8	6.68	16.19	2
13775198	SH3BGRL3	SH3 domain-binding glutamic acid-rich-like protein 3 [Homo sapiens]	0	10.187	20	2	6	2	1	93	10.4	4.93	24.65	2
14110407	HNRNPDL	heterogeneous nuclear ribonucleoprotein D-like isoform a [Homo sapiens]	0	8.85	8	3	6	2	1	420	46.4	9.57	11.15	3
25777713	SKP1	S-phase kinase-associated protein 1 isoform b [Homo sapiens]	0	8.572	9	2	6	2	1	163	18.6	4.54	17.35	2
40354195	KRT18	keratin, type I cytoskeletal 18 [Homo sapiens]	0	8.303	9	4	6	2	1	430	48	5.45	7.18	4
530411988	GRN	PREDICTED: granulins isoform X1 [Homo sapiens]	0	6.397	8	2	6	2	1	593	63.5	6.83	12.21	2
530429121	HLA-A	PREDICTED: HLA class I histocompatibility antigen, A-1 alpha chain isoform X2 [Homo sapiens]	0	8.383	7	2	6	2	1	391	44	6.64	19.38	2
767931858	JCHAIN	PREDICTED: immunoglobulin J chain isoform X1 [Homo sapiens]	0	8.913	16	2	6	2	1	159	18.1	5.24	14.8	2
1034577647	PTGES3	PREDICTED: prostaglandin E synthase 3 isoform X1 [Homo sapiens]	0	11.553	18	2	6	2	1	165	19.4	4.97	23.56	2
530407092	ANPEP	PREDICTED: aminopeptidase N isoform X1 [Homo sapiens]	0	16.985	7	5	5	5	1	967	109.5	5.48	12.84	5
5032087	SF3A1	splicing factor 3A subunit 1 [Homo sapiens]	0	9.941	7	4	5	4	1	793	88.8	5.22	12.19	4
9951915	AHCY	adenosylhomocysteinase isoform 1 [Homo sapiens]	0	6.33	7	3	5	3	1	432	47.7	6.34	9.29	3
645912968	TUBB	tubulin beta chain isoform a [Homo sapiens]	0	6.597	8	3	5	3	1	464	52	4.96	6.73	3
6598323	GDI2	rab GDP dissociation inhibitor beta isoform 1 [Homo sapiens]	0	7.439	8	3	5	3	1	445	50.6	6.47	14.52	3
28872725	PSMD11	26S proteasome non-ATPase regulatory subunit 11 [Homo sapiens]	0	6.84	8	3	5	3	1	422	47.4	6.48	12.47	3
5453880	ANP32A	acidic leucine-rich nuclear phosphoprotein 32 family member A [Homo sapiens]	0	10.455	13	3	5	3	1	249	28.6	4.09	15	3
5453559	ATP5H	ATP synthase subunit d, mitochondrial isoform a [Homo sapiens]	0	5.928	19	3	5	3	1	161	18.5	5.3	9.61	3
21624607	COTL1	coactosin-like protein [Homo sapiens]	0	8.011	33	3	5	3	1	142	15.9	5.67	10.67	3
40807482	BPIFB1	BPI fold-containing family B member 1 precursor [Homo sapiens]	0	7.794	7	3	5	3	1	484	52.4	7.23	11.19	3
767995517	FKBP10	PREDICTED: peptidyl-prolyl cis-trans isomerase FKBP10 isoform X1 [Homo sapiens]	0	9.948	7	3	5	3	1	601	66.3	5.76	11.26	3
1034555654	CRABP2	PREDICTED: cellular retinoic acid-binding protein 2 isoform X1 [Homo sapiens]	0	6.785	20	3	5	3	1	138	15.7	5.4	8.11	3
11321561	HPX	hemopexin precursor [Homo sapiens]	0	8.237	6	2	5	2	1	462	51.6	7.02	13.85	2
520975477	RANBP1	ran-specific GTPase-activating protein isoform 1 [Homo sapiens]	0	4.654	12	2	5	2	1	278	31.9	8.75	17.2	2
560575997	TPD52	tumor protein D52 isoform 4 [Homo sapiens]	0	6.181	10	2	5	2	1	247	26.9	5.11	16.39	2
983173860	DYNLRB1	dynein light chain roadblock-type 1 isoform d [Homo sapiens]	0	8.707	23	2	5	2	1	121	13.4	10.08	9.78	2
1018443291	PCBD1	pterin-4-alpha-carbinolamine dehydratase isoform 2 [Homo sapiens]	0	8.773	22	2	5	2	1	104	12	8.22	15.15	2
31711992	DLAT	dihydrolipoyllysine-residue acetyltransferase component of pyruvate dehydrogenase complex, mitochondrial precursor [Homo sapiens]	0	4.184	4	2	5	2	1	647	69	7.84	6.83	2
54607120	LTF	lactotransferrin isoform 1 preproprotein [Homo sapiens]	0	5.945	4	2	5	2	1	710	78.1	8.12	12.55	2
4505757	PGC	gastricsin isoform 1 preproprotein [Homo sapiens]	0	3.641	5	2	5	2	1	388	42.4	4.46	9.43	2
23110944	PSMA6	proteasome subunit alpha type-6 isoform a [Homo sapiens]	0	10.152	9	2	5	2	1	246	27.4	6.76	12.53	2
19923233	SCP2	non-specific lipid-transfer protein isoform 1 precursor [Homo sapiens]	0	3.662	3	2	5	2	1	547	59	6.89	11.74	2
46593007	UQCRC1	cytochrome b-c1 complex subunit 1, mitochondrial precursor [Homo sapiens]	0	7.178	4	2	5	2	1	480	52.6	6.37	6.58	2
618857509	MANF	mesencephalic astrocyte-derived neurotrophic factor precursor [Homo sapiens]	0	5.256	13	2	5	2	1	185	21.1	8.92	9.38	2
5174655	RTN3	reticulon-3 isoform a [Homo sapiens]	0	8.391	11	2	5	2	1	236	25.6	8.51	9.53	2
5453603	CCT2	T-complex protein 1 subunit beta isoform 1 [Homo sapiens]	0	4.709	5	2	5	2	1	535	57.5	6.46	13.01	2
5803023	LMAN2	vesicular integral-membrane protein VIP36 precursor [Homo sapiens]	0	4.573	7	2	5	2	1	356	40.2	6.95	15.75	2
5902072	SERPINB3	serpin B3 [Homo sapiens]	0	4.393	6	2	5	2	1	390	44.5	6.81	9.58	2
24307939	CCT5	T-complex protein 1 subunit epsilon isoform a [Homo sapiens]	0	4.895	3	2	5	2	1	541	59.6	5.66	9.52	2
6912482	LETM1	LETM1 and EF-hand domain-containing protein 1, mitochondrial precursor [Homo sapiens]	0	6.524	3	2	5	2	1	739	83.3	6.7	4.13	2
16753203	UBQLN1	ubiquilin-1 isoform 1 [Homo sapiens]	0	7.011	5	2	5	2	1	589	62.5	5.11	14.38	2
112293277	DNAJC8	dnaJ homolog subfamily C member 8 [Homo sapiens]	0	4.131	9	2	5	2	1	253	29.8	9.06	12.42	2
7705696	TXNDC12	thioredoxin domain-containing protein 12 precursor [Homo sapiens]	0	3.267	10	2	5	2	1	172	19.2	5.4	4.08	2
7706635	CRNN	cornulin [Homo sapiens]	0.001	2.695	4	2	5	2	1	495	53.5	6.1	4.25	2
14719392	CFL2	cofilin-2 isoform 1 [Homo sapiens]	0	8.561	20	3	5	2	1	166	18.7	7.88	14.37	3
1034558384	ARF1	PREDICTED: ADP-ribosylation factor 1 isoform X1 [Homo sapiens]	0	7.639	13	2	5	2	1	212	23.8	9.39	19.48	2
1034560973	SFPQ	PREDICTED: splicing factor, proline- and glutamine-rich isoform X1 [Homo sapiens]	0	5.448	4	2	5	2	1	707	76.1	9.44	6.65	2
1034599982	YBX2	PREDICTED: Y-box-binding protein 2 isoform X1 [Homo sapiens]	0	6.305	7	2	5	2	1	379	40.2	10.49	16.17	2
4504747	ITGA3	integrin alpha-3 preproprotein [Homo sapiens]	0	4.832	3	3	4	3	1	1051	116.5	6.77	6.64	3
19923142	KPNB1	importin subunit beta-1 isoform 1 [Homo sapiens]	0	7.957	5	3	4	3	1	876	97.1	4.78	8.97	3
1034643401	SUB1	PREDICTED: activated RNA polymerase II transcriptional coactivator p15 isoform X1 [Homo sapiens]	0	6.042	24	3	4	3	1	127	14.4	9.6	8.43	3
4557237	ACAT1	acetyl-CoA acetyltransferase, mitochondrial precursor [Homo sapiens]	0	7.289	6	2	4	2	1	427	45.2	8.85	13.7	2
4557367	BLMH	bleomycin hydrolase [Homo sapiens]	0	5.039	5	2	4	2	1	455	52.5	6.27	6.45	2
62988355	CCDC58	coiled-coil domain-containing protein 58 isoform 1 [Homo sapiens]	0	3.211	18	2	4	2	1	144	16.6	7.81	7.07	2
112984108	MSMP	prostate-associated microseminoprotein precursor [Homo sapiens]	0	3.78	17	2	4	2	1	139	15	7.3	8.53	2
224451142	STMN1	stathmin isoform b [Homo sapiens]	0	6.938	14	2	4	2	1	174	19.8	7.02	13.86	2
256985100	TMED7-TICAM2	TRAM adaptor with GOLD domain isoform 1 precursor [Homo sapiens]	0	5.336	6	2	4	2	1	404	46.1	5.12	4.42	2
386869503	RPS3	40S ribosomal protein S3 isoform 2 [Homo sapiens]	0	3.6	7	2	4	2	1	259	28.5	9.73	7.87	2
664806037	CIRBP	cold-inducible RNA-binding protein isoform 3 [Homo sapiens]	0	5.874	8	2	4	2	1	297	31.9	9.61	11.13	2
779176942	CALM2	calmodulin isoform 1 [Homo sapiens]	0	5.837	13	2	4	2	1	197	22.2	4.63	10.92	2
939646432	MDH1	malate dehydrogenase, peroxisomal isoform MDH1x [Homo sapiens]	0	4.472	9	2	4	2	1	353	38.6	7.3	4.32	2
1002623478	ANXA4	annexin A4 isoform a [Homo sapiens]	0	6.678	8	2	4	2	1	321	36.1	6.13	13.22	2
38372919	BSG	basigin isoform 1 precursor [Homo sapiens]	0	3.878	8	2	4	2	1	385	42.2	5.66	9.65	2
4502643	CCT6A	T-complex protein 1 subunit zeta isoform a [Homo sapiens]	0	5.154	5	2	4	2	1	531	58	6.68	6.15	2
4502923	CNN3	calponin-3 isoform 1 [Homo sapiens]	0	4.442	7	2	4	2	1	329	36.4	6.05	6.86	2
4504771	EIF6	eukaryotic translation initiation factor 6 isoform a [Homo sapiens]	0.001	2.928	17	2	4	2	1	245	26.6	4.68	2.26	2
4506675	RPN1	dolichyl-diphosphooligosaccharide--protein glycosyltransferase subunit 1 precursor [Homo sapiens]	0	4.021	5	2	4	2	1	607	68.5	6.38	5.55	2
50593002	SNRPA1	U2 small nuclear ribonucleoprotein A' [Homo sapiens]	0	3.518	9	2	4	2	1	255	28.4	8.62	8.81	2
58530840	DSP	desmoplakin isoform I [Homo sapiens]	0	4.881	1	2	4	2	1	2871	331.6	6.81	7.45	2
17149842	FKBP2	peptidyl-prolyl cis-trans isomerase FKBP2 precursor [Homo sapiens]	0	3.884	18	2	4	2	1	142	15.6	9.13	9.45	2
34147513	RAB7A	ras-related protein Rab-7a [Homo sapiens]	0	7.948	14	2	4	2	1	207	23.5	6.7	14.69	2
4759224	PDCD5	programmed cell death protein 5 [Homo sapiens]	0	8.525	19	2	4	2	1	125	14.3	6.04	13.79	2
223029410	TLN1	talin-1 [Homo sapiens]	0	7.641	1	2	4	2	1	2541	269.6	6.07	10.54	2
5454154	PPIH	peptidyl-prolyl cis-trans isomerase H [Homo sapiens]	0	4.219	11	2	4	2	1	177	19.2	8.07	9.58	2
34335272	PROCR	endothelial protein C receptor precursor [Homo sapiens]	0	5.342	9	2	4	2	1	238	26.7	7.18	6.94	2
6912646	NPTN	neuroplastin isoform b precursor [Homo sapiens]	0	4.833	6	2	4	2	1	398	44.4	7.99	6.63	2
21361399	PPP2R1A	serine/threonine-protein phosphatase 2A 65 kDa regulatory subunit A alpha isoform [Homo sapiens]	0	10.279	5	2	4	2	1	589	65.3	5.11	14.51	2
8051631	RALY	RNA-binding protein Raly isoform 1 [Homo sapiens]	0	3.961	7	2	4	2	1	306	32.4	9.17	3.51	2
24308201	APMAP	adipocyte plasma membrane-associated protein [Homo sapiens]	0	3.354	6	2	4	2	1	416	46.5	6.16	10.48	2
11968182	RPS18	40S ribosomal protein S18 [Homo sapiens]	0	4.49	11	2	4	2	1	152	17.7	10.99	8.85	2
83921614	CYB5B	cytochrome b5 type B [Homo sapiens]	0	4.899	14	2	4	2	1	150	16.7	4.97	9.93	2
16357472	CDC42	cell division control protein 42 homolog isoform 2 [Homo sapiens]	0	5.632	13	2	4	2	1	191	21.3	6.04	9.44	2
16933546	RPLP0	60S acidic ribosomal protein P0 [Homo sapiens]	0	5.771	7	2	4	2	1	317	34.3	5.97	12.48	2
21956645	MTPN	myotrophin [Homo sapiens]	0	5.102	31	2	4	2	1	118	12.9	5.52	4.06	2
530373860	PDCD10	PREDICTED: programmed cell death protein 10 isoform X1 [Homo sapiens]	0	6.347	11	2	4	2	1	212	24.7	8.19	8.45	2
578806039	IMPDH2	PREDICTED: inosine-5'-monophosphate dehydrogenase 2 isoform X1 [Homo sapiens]	0	4.748	4	2	4	2	1	608	66.1	8.5	11.74	2
767952713	PUF60	PREDICTED: poly(U)-binding-splicing factor PUF60 isoform X1 [Homo sapiens]	0	6.731	5	2	4	2	1	596	64	5.45	10.02	2
767953118	RMDN1	PREDICTED: regulator of microtubule dynamics protein 1 isoform X1 [Homo sapiens]	0	6.169	5	2	4	2	1	386	44	8.56	10.61	2
767971684	A2ML1	PREDICTED: alpha-2-macroglobulin-like protein 1 isoform X1 [Homo sapiens]	0	3.607	1	2	4	2	1	1467	162.5	5.73	8.42	2
767997413	ARHGDIA	PREDICTED: rho GDP-dissociation inhibitor 1 isoform X1 [Homo sapiens]	0	8.185	10	2	4	2	1	249	27.5	5.01	13.72	2
768013275	DSTN	PREDICTED: destrin isoform X1 [Homo sapiens]	0	6.874	13	2	4	2	1	165	18.5	7.85	11.9	2
767924143	TKT	PREDICTED: transketolase isoform X1 [Homo sapiens]	0	5.318	5	2	4	2	1	631	68.8	7.52	5.01	2
767968844	CAPN1	PREDICTED: calpain-1 catalytic subunit isoform X1 [Homo sapiens]	0.001	2.651	2	2	4	2	1	714	81.8	5.67	8.76	2
1034643208	G3BP1	PREDICTED: ras GTPase-activating protein-binding protein 1 isoform X1 [Homo sapiens]	0	6.718	5	2	4	2	1	466	52.1	5.52	8.35	2
1034661896	CPNE3	PREDICTED: copine-3 isoform X1 [Homo sapiens]	0	6.095	3	2	4	2	1	537	60.1	5.85	6.36	2
1034580992	RAN	PREDICTED: GTP-binding nuclear protein Ran isoform X1 [Homo sapiens]	0	6.032	9	2	4	2	1	222	25.3	8.41	8.72	2
4826960	QARS	glutamine--tRNA ligase isoform a [Homo sapiens]	0	5.402	5	3	3	3	1	775	87.7	7.15	3.52	3
5803036	HNRNPA0	heterogeneous nuclear ribonucleoprotein A0 [Homo sapiens]	0	11.961	17	3	3	3	1	305	30.8	9.29	9.64	3
7019545	NENF	neudesin precursor [Homo sapiens]	0	7.424	28	3	3	3	1	172	18.8	5.69	8.83	3
51944971	NOMO2	nodal modulator 2 isoform 1 precursor [Homo sapiens]	0	4.123	2	2	3	2	1	1267	139.4	5.76	0	2
61744477	SLC3A2	4F2 cell-surface antigen heavy chain isoform b [Homo sapiens]	0	4.118	4	2	3	2	1	631	68.1	5.05	6.37	2
156151394	HNRNPR	heterogeneous nuclear ribonucleoprotein R isoform 1 [Homo sapiens]	0	2.99	3	2	3	2	1	636	71.2	8.13	0	2
311078508	RBBP7	histone-binding protein RBBP7 isoform 1 [Homo sapiens]	0	3.156	3	2	3	2	1	469	52.3	5.27	3.69	2
394025723	ACADVL	very long-chain specific acyl-CoA dehydrogenase, mitochondrial isoform 3 [Homo sapiens]	0	8.395	4	2	3	2	1	678	72.9	8.75	7.66	2
555943903	TPT1	translationally-controlled tumor protein isoform 1 [Homo sapiens]	0	5.833	10	2	3	2	1	197	22.6	5.24	8.19	2
663071149	TBCA	tubulin-specific chaperone A isoform 1 [Homo sapiens]	0	4.081	9	2	3	2	1	129	15.8	9.35	7.32	2
157389005	CAPN2	calpain-2 catalytic subunit isoform 1 [Homo sapiens]	0	5.581	3	2	3	2	1	700	80	4.98	6.25	2
189083844	CTSC	dipeptidyl peptidase 1 isoform a preproprotein [Homo sapiens]	0	6.974	5	2	3	2	1	463	51.8	6.99	4.95	2
4506183	PSMA3	proteasome subunit alpha type-3 isoform 1 [Homo sapiens]	0	3.831	8	2	3	2	1	255	28.4	5.33	1.84	2
50592994	TXN	thioredoxin isoform 1 [Homo sapiens]	0	6.283	21	2	3	2	1	105	11.7	4.92	6.53	2
4508021	ZPR1	zinc finger protein ZPR1 isoform 1 [Homo sapiens]	0.001	2.836	5	2	3	2	1	459	50.9	4.73	2.19	2
50428938	ASNA1	ATPase ASNA1 [Homo sapiens]	0	3.336	5	2	3	2	1	348	38.8	4.91	4.01	2
4759034	ETF1	eukaryotic peptide chain release factor subunit 1 isoform 1 [Homo sapiens]	0	6.629	5	2	3	2	1	437	49	5.71	6.8	2
4758484	GSTO1	glutathione S-transferase omega-1 isoform 1 [Homo sapiens]	0	3.274	8	2	3	2	1	241	27.5	6.6	6.95	2
6912586	PGLS	6-phosphogluconolactonase [Homo sapiens]	0	5.265	10	2	3	2	1	258	27.5	6.05	6.04	2
77404397	SND1	staphylococcal nuclease domain-containing protein 1 [Homo sapiens]	0.001	2.308	3	2	3	2	1	910	101.9	7.17	4.31	2
7656952	CACYBP	calcyclin-binding protein isoform 1 [Homo sapiens]	0	3.593	7	2	3	2	1	228	26.2	8.25	2.46	2
133922562	PGM5	phosphoglucomutase-like protein 5 [Homo sapiens]	0.001	2.571	4	2	3	2	1	567	62.2	7.21	0	2
151101292	TMX1	thioredoxin-related transmembrane protein 1 precursor [Homo sapiens]	0.001	2.649	6	2	3	2	1	280	31.8	4.98	6.5	2
767910136	S100A13	PREDICTED: protein S100-A13 isoform X1 [Homo sapiens]	0.001	2.803	18	2	3	2	1	98	11.5	6.16	3.81	2
1034579672	NAP1L1	PREDICTED: nucleosome assembly protein 1-like 1 isoform X1 [Homo sapiens]	0	3.009	7	2	3	2	1	391	45.3	4.46	1.61	2
1034673396	PRDX4	PREDICTED: peroxiredoxin-4 isoform X1 [Homo sapiens]	0	9.412	8	2	3	2	1	350	39.7	6.86	8.02	2
48762934	COL1A2	collagen alpha-2(I) chain precursor [Homo sapiens]	0	2.979	1	2	2	2	1	1366	129.2	8.95	3.48	2
315467838	GLRX3	glutaredoxin-3 isoform 1 [Homo sapiens]	0.001	2.906	7	2	2	2	1	335	37.4	5.39	4.31	2
148529014	DDB1	DNA damage-binding protein 1 [Homo sapiens]	0	3.62	2	2	2	2	1	1140	126.9	5.26	4.89	2
4507943	XPO1	exportin-1 [Homo sapiens]	0	2.994	3	2	2	2	1	1071	123.3	6.06	0	2
190885499	COX5A	cytochrome c oxidase subunit 5A, mitochondrial precursor [Homo sapiens]	0	7.415	21	2	2	2	1	150	16.8	6.79	4.48	2
38455402	LCN2	neutrophil gelatinase-associated lipocalin precursor [Homo sapiens]	0	3.901	15	2	2	2	1	198	22.6	8.91	3.74	2
5032179	TRIM28	transcription intermediary factor 1-beta [Homo sapiens]	0.001	2.169	2	2	2	2	1	835	88.5	5.77	2.47	2
14141152	HNRNPM	heterogeneous nuclear ribonucleoprotein M isoform a [Homo sapiens]	0	4.696	5	2	2	2	1	730	77.5	8.7	4.39	2
6005942	VCP	transitional endoplasmic reticulum ATPase [Homo sapiens]	0	3.694	5	2	2	2	1	806	89.3	5.26	4.38	2
166795297	DYNC1LI1	cytoplasmic dynein 1 light intermediate chain 1 [Homo sapiens]	0.001	2.847	5	2	2	2	1	523	56.5	6.42	0	2
10864017	ENOPH1	enolase-phosphatase E1 isoform 1 [Homo sapiens]	0	3.904	12	2	2	2	1	261	28.9	4.78	0	2
17978491	ADGRE5	CD97 antigen isoform 1 preproprotein [Homo sapiens]	0	6.051	3	2	2	2	1	835	91.8	6.87	4.79	2
767906235	CAPZB	PREDICTED: F-actin-capping protein subunit beta isoform X1 [Homo sapiens]	0.001	2.884	6	2	2	2	1	306	34.5	5.96	4.02	2
1034554830	NUDC	PREDICTED: nuclear migration protein nudC isoform X1 [Homo sapiens]	0	4.635	8	2	2	2	1	392	45.2	5.96	1.95	2
1034645580	SDHA	PREDICTED: succinate dehydrogenase [ubiquinone] flavoprotein subunit, mitochondrial isoform X1 [Homo sapiens]	0	4.255	4	2	2	2	1	785	85.6	8.34	3.99	2
1034646048	VDAC1	PREDICTED: voltage-dependent anion-selective channel protein 1 isoform X1 [Homo sapiens]	0	2.972	7	2	2	2	1	283	30.8	8.54	3.96	2
